# Supplementary material for: MicroRNA Changes Up to 24 h following Induced Hypoglycemia in Type 2 Diabetes
Source: Int J Mol Sci. 2022 Nov 24;23(23):14696. doi: 10.3390/ijms232314696 (PMC9736413; doi:10.3390/ijms232314696)
Supplement: Supplementary file 1 [file ijms-23-14696-s001.zip]

Archive with 1 entries (1 files):
- ijms-2010621-supplementary.pdf
